# Supplementary material for: Linking Affect Dynamics and Well-Being: A Novel Methodological Approach for Mental Health
Source: Healthcare (Basel). 2024 Aug 24;12(17):1690. doi: 10.3390/healthcare12171690 (PMC11395663; doi:10.3390/healthcare12171690)
Supplement: Supplementary file 1 [file healthcare-12-01690-s001.zip]

Archive with 1 entries (1 files):
- healthcare-3160587-supplementary.pdf
